# Supplementary material for: Molecular Sexing and Species Detection of Antlered European Hunting Game for Forensic Purposes
Source: Animals (Basel). 2022 Jan 20;12(3):246. doi: 10.3390/ani12030246 (PMC8833381; doi:10.3390/ani12030246)
Supplement: Supplementary file 1 [file animals-12-00246-s001.zip]

Archive with 1 entries (1 files):
- animals-1511919-supplementary.pdf
